# Supplementary material for: A Multifunctional Nanozyme Hydrogel with Antibacterial, Antioxidative, and Photo-Induced Nitric Oxide-Supplying Properties for Promoting Infected Wound Healing
Source: Pharmaceutics. 2024 Dec 22;16(12):1624. doi: 10.3390/pharmaceutics16121624 (PMC11678166; doi:10.3390/pharmaceutics16121624)
Supplement: Supplementary file 1 [file pharmaceutics-16-01624-s001.zip]

Archive with 1 entries (1 files):
- pharmaceutics-3349959-supplementary.pdf
